# Supplementary material for: Development and validation of a clinical sleep assessment tool for patients with cancer during treatment
Source: Asia Pac J Oncol Nurs. 2025 May 28;12:100733. doi: 10.1016/j.apjon.2025.100733 (PMC12212176; doi:10.1016/j.apjon.2025.100733)
Supplement: Multimedia component 1 [file mmc1.xlsx]

## Sheet: Blad2
sömnQL	Kön	ålder	pall/adju syfte	PS.WHO	typ av cancer	Komorbiditet			Rökning/snus	BMI	Sömnmönster	sömntablett	alkoholsonsumtion	graviditet illamående	åksjuka	sysselsättning	civilstånd
1	man	66	pall	0	pankreas	ångest, illamående	Antidepressiva		0	23	1	0	0	0	0	1	0
2	man	70	adju	0	coloncancer	Diabetes			1	23	1	1	1	0	0	1	0
3	man	45	adju	0	högsittande esofagus	illamående			1	25	0	0	1	0	0	2	0
4	kvinna	76	pall	0	coloncancer	hypertoni, osteoporos	Losartan		0	23	0	0	1	0	0	1	0
8	kvinna	74	pall	0	Sigmoideum+lever och lungmetast.	met lever+ lungor			0	29	0	0	2	1	0	1	0
10	man	68	pall	0	Prostatacancer	skelettmet+lungor			0	29	0	0	1	0	0	1	1
12	kvinna	58	adju	0	Bröstcancer	Inga			0	33	0	0	1	0	0	2	1
13	kvinna	53	adju	0	Bröstcancer	Inga			0	26	0	0	2	1	0	2	0
14	man	31	adju	0	coloncancer	ångest			0	22	1	1	1	0	0	2	0
15	kvinna	48	pall	0	coloncancer	Astma, lever+lungmetastaser			0	32	0	0	1	0	0	2	0
16	man	62	pall	1	Gallgångscancer	Ulcus, Kortison (progress 2018-04-11)			0	26	1	1	1	0	0	2	0
17	man	69	pall	1	coloncancer	Diabetes,lever+ körtelmet			1	30	0	1	0	0	0	1	0
18	man	63	pall	1	Rektalcancer	Alkohol, lung met			0	29	0	1	1	0	1	1	0
19	man	82	pall	0	pankreas /palliativ	Diabetes,Prostataca, KOL, körtel+lungmet			0	27	0	0	1	0	1	1	3
20	man	75	pall	1	Prostatacancer	Skelettmet+levermet			0	27	0	0	1	0	0	1	1
21	kvinna	47	pall	0	coloncancer	Met lymfkörtlar, ovarier			0	20	0	0	1	0	0	2	1
24	man	76	pall	1	Prostatacancer	Met skelett+lymfkörtlar			0	25	0	0	0	0	0	1	1
25	kvinna	62	adju	0	Bröstcancer	Inga			0	43	0	0	0	0	0	2	0
27	man	74	pall	1	pankreas	Urinblåseca,prostataca,Diabetes			0	24	0	0	0	0	0	1	1
28	man	67	pall	1	Rektalcancer	Peritoneal cacinomatos			0	29	1	1	1	0	0	1	0
29	kvinna	65	adju	0	Bröstcancer	Inga			0	20	0	0	1	0	1	1	0
30	kvinna	58	pall	0	Urinblåsecancer	Skelettmet			0	24	0	0	1	0	0	2	0
31	man	65	adju	0	Rektalcancer	Levermet, Astma, Hypertoni. Recidiv 2019-03-27			0	24	1	1	1	0	0	1	0
32	kvinna	60	adju	0	coloncancer	Levermet. Lungmet 2019-04-22			0	29	0	0	1	0	0	2	0
33	kvinna	63	adju	0	pankreas	Inga			0	21	0	0	1	0	1	1	0
34	kvinna	45	pall	1	coloncancer	Levermet+lungi peritoneum.			0	23	1	1	0	0	0	2	0
35	kvinna	70	pall	1	pankreas/ palliativ	Hypertoni+ levermet			0	22	0	0	0	0	0	1	0
37	man	70	pall	1	Prostatacancer	Skelettmet			0	27	0	2	0	0	0	1	0
38	man	63	adju	1	ventrikelcancer	Lymfkörtelmet			1	29	1	1	1	0	0	1	0
39	man	58	pall	0	Rektalcancer	Levermet			0	26	0	2	0	0	0	1	0
41	man	82	pall	1	Esofaguscancer	Diabetes, lymfkörtelmet+lungor			0	28	1	2	0	0	0	1	0
43	man	73	pall	0	Pankreascancer	Prostataca, lungmet			1	21	0	0	1	0	0	1	0
44	man	73	adju	1	Gallgångscancer	Inga			0	27	0	0	2	0	0	1	0
45	man	76	pall	1	Prostatacancer/neuoendokrin/palliativ	Skelett, lung och levermet			0	29	0	1	0	0	1	1	0
46	kvinna	61	pall	0	blåscancer/NEC	Lung+levermet			1	35	0	0	0	1	0	1	1
48	man	56	adju	0	Urinblåsecancer	Inga			0	28	0	0	1	0	0	2	0
49	man	65	adju	0	coloncancer	Hypertoni	Trombyl		0	28	0	0	2	0	0	1	0
50	man	68	pall	0	prostatacancer	Skelett + lymfkörtelmet			0	27	0	0	1	0	0	1	0
51	man	78	pall	0	Rektalcancer	Hypertoni, diabetes,levermet	Trombyl, Isosorbidmononitrat, Amlodipine, Ramipril		0	27	0	0	0	0	0	1	0
52	man	70	pall	0	Esofaguscancer	Formaksflimmer, lymfkörtelmet + lungmet			0	31	0	0	2	0	0	1	0
53	man	53	adju	0	coloncancer	Lever+lymfkörtelmet			0	24	0	0	1	0	0	2	0
54	kvinna	76	pall	1	pankreas	Levermet			0	26	1	0	0	0	0	1	0
55	kvinna	65	adju	0	coloncancer	Inga			0	26	0	0	1	1	1	1	0
56	man	71	pall	0	ev kolangiocarcinom	Lung+levermet			0	24	0	0	1	0	0	1	0
58	man	79	pall	0	blåscancer	Diabetes,spinalstenos, hypertoni	ej betablockerare		0	29	0	0	1	0	0	1	0
59	man	51	adju	0	Rektalcancer	Inga			0	22	0	0	1	0	0	2	0
60	man	75	pall	1	coloncancer	Ischemisk hjärtsjukdom, lymfkörtelmet	Trombyl		0	22	1	0	2	0	0	1	0
61	kvinna	65	pall	1	Bröstcancer/recidiv	Skelettmett+mjukdelsmet			0	20	0	0	2	1	0	1	0
62	man	50	pall	0	pankreas	Hypertoni, pall syfte, Illamående	ej betablockerare		1	27	0	0	1	0	0	2	0
63	man	79	pall	1	prostatacancer	Skelett+lymfkörtelmet			0	31	0	0	1	0	0	1	0
64	kvinna	69	adju	0	Bröstcancer/neoadjuvant	KOL,smärta			0	25	1	0	2	0	0	1	0
65	man	72	pall	1	Rektalcancer	Prostataca,kolonca,lever+lymfkörtelmet			0	27	0	1	0	0	0	1	0
66	man	71	adju	0	coloncancer	Levermet, hypertoni	Spironolakton, Bisoprolol, Amlodipin, Ramipril		0	25	0	0	2	0	0	1	0
67	kvinna	59	pall	1	Rektalcancer	Lunmet, depression	Oxascand		0	28	1	0	0	0	0	2	0
68	man	65	pall	1	Rektalcancer	Lever +lymfkörtelmet			0	28	0	0	0	0	0	1	0
69	man	54	pall	0	sigmoideum+lever	Levermet			1	35	0	0	0	0	0	2	0
70	man	64	pall	1	coloncancer	Levermet			0	33	0	0	1	0	0	2	0
71	man	58	pall	1	coloncancer	Levermet, Lungcancer			1	24	1	0	0	0	0	2	0
72	man	67	pall	1	coloncancer	Hypertoni, dyspepsi	Normorix		0	29	0	0	2	0	0	1	0
73	kvinna	75	adju	0	Bröstcancer	Inga			0	25	1	2	1	0	0	1	0
74	kvinna	61	adju	0	Bröstcancer	Inga			0	38	0	0	1	0	0	2	1
75	kvinna	72	adju	0	Bröstcancer/neoadjuvant	Hypertoni	Salures, Losartan		0	26	0	0	1	1	0	1	0
76	kvinna	71	adju	0	Bröstcancer/neoadjuvant	Hypertoni, reumatoid artrit	Enalapril, Trombyl, Simvastatin,		0	23	1	0	1	0	0	1	0
77	man	71	pall	0	coloncancer	Hypertoni, diabetes, depression	Metropolol, Trombyl		0	43	0	2	0	0	0	1	1
78	man	71	pall	1	rektalcancer	Levermet			0	23	0	0	0	0	0	1	0
79	kvinna	39	adju	0	Bröstcancer/neoadjuvant	Inga			0	26	0	0	1	1	1	2	1
80	man	73	adju	1	pankreas	Diabetes, Hyperkolesterolemi, levermet 2018-07-13			0	28	1	0	1	0	0	1	0
81	kvinna	60	pall	1	Duodenum	Illamående, lung, vänster binjuremet	Lugnande		0	19	0	0	0	0	0	2	0
82	man	63	pall	0	Gallblåsecancer	Peritoneal carcinomatos			0	23	0	2	1	0	0	3	0
83	kvinna	50	pall	0	Hjärntumör/ palliativ	Inga. Recidiv 2021-10-13			0	21	0	0	1	1	0	2	0
84	man	65	pall	0	Pankreascancer	Diabetes, Hypertoni, pall	Inga betablockerare		0	25	0	0	2	0	0	1	0
85	kvinna	75	pall	1	coloncancer? + bröstcancer	Hypotyreos, reflux, astma.Metastas lungor, peritoneal carcinomatos, skelletet			0	24	0	0	0	0	0	1	0
86	man	75	pall	1	CUP	Spridd metastasering			0	24	0	0	1	0	0	1	0
88	man	59	adju	0	Tonsillcancer	Inda			0	23	0	0	1	0	0	2	0
90	kvinna	41	adju	0	sigmoideum	Inga			1	32	1	0	1	0	0	2	0
	28 kvinnor	median ålder kvinnor 61 år									18
	47 men	median ålder män 68 år

## Sheet: Blad1
MOS
1. Hur lång tid tog det dig vanligen att somna under de senaste 4 veckorna? 0-15 min, 16-30 min, 31-45 min, 46-60 min, längre än 60 min
2. Hur många timmar per natt har du i genomsnitt sovit under de senaste 4 veckorna?
3. Hur ofta under de senaste 4 veckorna har du… (graderas: hela tiden, största delen av tiden, en del av tiden, lite av tiden, inget av tiden)
a. känt att du haft en orolig sömn (vänt och vridit på dig, känt dig spänd, pratat i sömnen etc)?
b. fått tillräckligt med sömn för att känna dig utvilad när du vaknat på morgonen?
c. vaknat andfådd eller med huvudvärk?
d. känt dig dåsig eller sömning under dagen?
e. haft svårigheter att somna?
f. vaknat under sömnen och haft svårt att somna om?
g. haft svårt att hålla dig vaken under dagen?
h. snarkat under sömnen?
i. tagit en tupplur (5 minuter eller längre) under dagen
j. fått den sömn som du behöver?
EORTC QLQ-C30 Livskvalitéformulär (version 3)
1. Har du svårt att göra ansträngande saker, som att bära en tung kasse eller väska?
2. Har du svårt att ta en lång promenad?
3. Har du svårt att ta en kort promenad utomhus?
4. Måste du sitta eller ligga på dagarna?
5. Behöver du hjäp med att äta, klä dig, tvätta dig eller gå på toaletten?
UNDER VECKAN SOM GÅTT
6. Har du varit begränsad i dina möjligheter att utföra antingen ditt förvärvsarbete eller andra dagliga aktiviteter?
7. Har du varit begränsad i dina möjligheter att utöva dina hobbyer eller andra fritidsssysselsättningar?
8. Har du blivit andfådd?
9. Har du haft ont?
10. Har du behövt vila?
11. Har du haft svårt att sova?
12. Har du känt dig svag?
13. Har du haft dålig aptit?
14. Har du känt dig illamående?
15. Har du kräkts?
16. Har du varit förstoppad?
17. Har du haft diarré?
18. Har du varit trött?
19. Har dina dagliga aktiviteter påverkats av smärta?
20. Har du haft svårt att koncentrera dig, t.ex. läsa tidningen eller se på TV?
21. Har du känt dig spänd?
22. Har du oroat dig?
23. Har du känt dig irriterad?
24. Har du känt dig nedstämd?
25. Har du haft svårt att komma ihåg saker?
26. Har ditt fysiska tillstånd eller den medicinska behandlingen stört ditt familjeliv?
27. Har ditt fysiska tillstånd eller den medicinska behandlingen stört dina sociala aktiviteter?
28. Har ditt fysiska tillstånd eller den medicinska behandlingen gjort att du fått ekonomiska svårigheter?
29. Hur skulle du vilja beskriva din hälsa totalt sett under den vecka som gått? Graderas från 1-7 där 1 är mycket dåligt och 7 är utmärkt
30. Hur skulle du vilja beskriva din totala livskvalitet under den vecka som gått? Graderas från 1-7 där 1 är mycket dåligt och 7 är utmärkt
MR	alkohol 1= en gång per vecka
MS	alkohol 2= en gång i månaden
öppna fråga 2. Sömnmönster
	1= sover du mest på natten?
	2= sover du mest på dagen?
	3= På natten några dagar och på dagen några dagar i veckan eller båda på dagen och på natten
	4= övrigt
Fråga 1 Beskriv hur du upplever kvalitet av ditt sömn
	1 =god/bra
	2= god med sömntablett
	3= dålig pga olika orsaker bl oro, ångest, toalett besök, snarkning
	4= övrigt
fråga 1.1 Orsaken till dåligt sömn
	1= toalettbesök
	2= sjukdomen/cancer
	3= oro, ångest
	4= smärtor
	5= övrigt
kön	1=man
	2= kvinna
rökning/snus	0= nej
	1= ja
sömnmönster	0=sover bra
	1= sover dålig
sömntablett	0= nej
	1=ibland
	2= ja
alkoholkomsumtion	0=ingen
	1=minst en gång per vecka
	2=minst en gång per månad
Grav illamående	0=nej
	1=ja
Åksjuka	0=nej
	1=ja
sysselsättning	1=pensionär
	2=arbetare
	3=sjukskriven
civilstånd	0=gift/sambo
	1=ensamstående
	2=enkämen
