# Supplementary material for: Development and validation of a clinical sleep assessment tool for patients with cancer during treatment
Source: Asia Pac J Oncol Nurs. 2025 May 28;12:100733. doi: 10.1016/j.apjon.2025.100733 (PMC12212176; doi:10.1016/j.apjon.2025.100733)
Supplement: Multimedia component 2 [file mmc2.xlsx]

## Sheet: Blad1
	Tool for assessment of sleep disruption in cancer patients in oncology clinics
	Explanation to use: Fill in patient-reported values on MOS-SS revised version for each item in column E.			↓Fill in here↓
	Item	#	Question (How often during the past 4 week did you…)	Answer/rank		SQ score	DTS score
	3a	3	feel that your sleep was not quiet (moving restlessly, feeling tense, speaking, etc., while sleeping)?			24	24
	3b	4	get enough sleep to feel rested upon waking in the morning?
	3c	5	awaken short of breath or with a headache?			Cut-off: 14	Cut-off: 9
	3d	6	feel drowsy or sleepy during the day?			Values above cut-off indicate sleep disruption (cells become red)
	3e	7	have trouble falling asleep?			Values below cut-off indicate no sleep disruption (cells become green)
	3f	8	awaken during your sleep time and have trouble falling asleep again?
	3g	9	have trouble staying awake during the day?
	3h	10	snore during your sleep?
	3i	11	take naps (5 minutes or longer) during the day?
	3j	12	get the amount of sleep you needed?
